# Supplementary material for: Microbial Biosensor for Sensing and Treatment of Intestinal Inflammation
Source: Adv Sci (Weinh). 2025 May 5;12(27):2504364. doi: 10.1002/advs.202504364 (PMC12279244; doi:10.1002/advs.202504364)
Supplement: Supplementary file 2 — Supplemental Table 1 [file ADVS-12-2504364-s002.xlsx]

## Sheet: Significant-DEGs -Mu vs WT
ID	Gene.name	log2FoldChange	pvalue	padj	Mu-CP-3	Mu-CP-2	Mu-CP-1	WT-CP-3	WT-CP-2	WT-CP-1
gene-HW372_RS18355	ykgM	9.73235	0	0	466.706	408.891	430.623	447959	363004	300000
gene-HW372_RS18360	ykgO	9.50664	0	0	71.9637	73.7691	66.7162	61562.4	49611.9	43080.8
gene-HW372_RS18365	ykgL	9.27494	0	0	34.9236	21.0769	25.1269	18324.5	17857.2	13889.9
gene-HW372_RS09665	zinT	9.16888	0	0	2249.92	2718.92	1745.88	1.54905e+06	1.25092e+06	1.06387e+06
gene-HW372_RS14635	hemR	5.26242	0	0	1277.36	1276.2	1258.94	50658	45783.2	49888.9
gene-HW372_RS10500	znuA	5.24616	0	0	586.293	571.183	565.788	20785.4	21129.2	23481.4
gene-HW372_RS14630	NA	4.69037	5.71543e-173	3.19635e-170	309.021	331.961	298.923	7563.03	6493.78	10206.3
gene-HW372_RS13580	pliG	3.7738	8.18124e-197	5.22898e-194	9188.07	9525.69	8408.84	106950	124564	139460
gene-HW372_RS14625	NA	2.77662	7.57454e-79	3.08077e-76	418.025	495.307	429.756	3108.25	2545.37	3551.26
gene-HW372_RS10495	znuC	2.2602	1.2316e-103	6.12244e-101	686.83	683.945	706.152	3140.4	3434.93	3377.46
gene-HW372_RS15435	ssuE	2.15156	1.60369e-08	4.44943e-07	8.46632	10.5384	12.1302	48.2177	30.8263	62.2574
gene-HW372_RS13660	ymgC	2.06982	2.69208e-06	4.63245e-05	176.734	279.269	434.088	1652.79	1179.33	906.623
gene-HW372_RS09470	ybtE	2.02737	1.76631e-24	2.72499e-22	46.5648	55.8537	43.3222	222.337	187.6	180.287
gene-HW372_RS15080	phoH	2.0264	5.53798e-35	1.17985e-32	223.299	224.469	332.715	1148.29	1013.75	1027.25
gene-HW372_RS09475	ybtT	1.99654	1.09532e-16	9.24613e-15	30.6904	37.9384	21.6611	130.366	110.094	115.436
gene-HW372_RS15445	ssuD	1.97683	5.96305e-08	1.43434e-06	8.46632	12.6461	10.3973	48.2177	38.7531	36.3168
gene-HW372_RS09480	ybtU	1.97505	7.04641e-12	3.35379e-10	15.8743	27.3999	21.6611	108.936	74.8639	70.0395
gene-HW372_RS13525	dadA	1.97115	1.89299e-18	2.06567e-16	133.345	126.461	212.279	791.127	609.48	453.96
gene-HW372_RS09985	azuC	1.94442	0.00181164	0.0135088	55.0311	47.423	128.234	479.498	239.565	169.911
gene-HW372_RS14620	NA	1.88759	2.11367e-09	6.96914e-08	12.6995	21.0769	23.394	52.6823	66.0564	97.2771
gene-HW372_RS13670	ymgA	1.82754	1.23729e-16	1.02512e-14	269.864	384.653	547.593	1743.87	1375.73	1151.76
gene-HW372_RS13665	ariR	1.82221	8.20341e-17	7.05808e-15	487.872	607.014	843.05	3031.46	2108.52	1715.97
gene-HW372_RS18350	ykgR	1.80021	3.35946e-18	3.57862e-16	1277.36	1435.34	994.678	5883.45	3833.91	3186.8
gene-HW372_RS17740	cyoE	1.78891	1.69553e-05	0.0002393	456.123	526.922	1138.51	2549.29	2337.52	2447.49
gene-HW372_RS06225	kgtP	1.76578	7.38779e-17	6.6106e-15	335.478	322.476	454.017	1662.62	1246.26	872.9
gene-HW372_RS01055	gadX	1.75862	1.99237e-38	4.95214e-36	3448.97	3754.85	3818.42	14426.9	12461.8	10404.8
gene-HW372_RS20390	btsT	1.75576	2.94558e-35	6.58925e-33	2951.57	3516.68	3504.77	12620.5	9261.11	11801.7
gene-HW372_RS18230	betB	1.71489	1.30293e-14	8.21172e-13	389.451	407.838	513.801	1843.88	1579.19	879.385
gene-HW372_RS15440	ssuA	1.69521	3.47506e-07	7.19787e-06	16.9326	17.9153	9.53089	54.4681	41.3953	45.396
gene-HW372_RS03625	ygiW	1.64916	8.27754e-57	3.08614e-54	756.677	746.121	719.149	2252.84	2298.76	2417.66
gene-HW372_RS17735	cyoD	1.61565	2.25897e-15	1.6301e-13	239.174	243.438	434.955	1007.21	856.972	955.91
gene-HW372_RS10490	znuB	1.55882	2.64574e-33	5.38047e-31	220.124	197.069	194.083	605.4	611.242	581.069
gene-HW372_RS23010	cpxP	1.51218	2.81199e-52	8.38723e-50	2027.68	2169.86	2160.91	5778.98	6093.04	6268.54
gene-HW372_RS18235	betA	1.50646	7.39218e-21	9.44932e-19	327.012	359.361	348.311	1192.94	959.139	783.405
gene-HW372_RS17730	cyoC	1.49224	2.80032e-11	1.1932e-09	365.11	385.707	716.549	1632.26	1190.78	1311.3
gene-HW372_RS17725	cyoB	1.46813	0.000666616	0.00595297	947.169	1065.44	2272.68	4173.51	3636.62	4048.03
gene-HW372_RS19465	gcd	1.37712	3.06811e-11	1.29497e-09	176.734	157.023	290.259	623.258	481.771	521.405
gene-HW372_RS12125	NA	1.3466	6.51661e-16	4.94158e-14	182.026	211.823	251.269	548.253	464.156	635.544
gene-HW372_RS13675	ycgZ	1.3281	1.66696e-09	5.60751e-08	195.784	227.63	342.245	831.308	593.627	499.356
gene-HW372_RS16495	sdhA	1.32153	7.36737e-10	2.5954e-08	122.762	101.169	161.159	416.101	294.171	252.921
gene-HW372_RS09670	msrQ	1.30244	5.38723e-31	1.00427e-28	701.646	731.368	622.107	1684.05	1684	1696.51
gene-HW372_RS16815	gltI	1.29986	2.4289e-28	4.17958e-26	1003.26	1033.82	1203.49	2601.08	2557.7	2827.52
gene-HW372_RS12500	ydcH	1.20748	2.40365e-09	7.68139e-08	574.651	463.691	376.903	1392.06	1071.88	797.673
gene-HW372_RS07185	ypdI	1.18102	3.39243e-14	2.0237e-12	124.878	153.861	133.432	285.734	308.263	342.416
gene-HW372_RS12115	fimA	1.17695	1.54803e-20	1.87186e-18	3833.13	4006.71	4700.46	9875.69	8390.04	10094.8
gene-HW372_RS10505	mepM	1.17389	8.05037e-19	9.00434e-17	587.351	584.883	653.299	1242.05	1301.75	1582.37
gene-HW372_RS21645	ecnB	1.15543	6.29618e-11	2.53776e-09	1249.84	1104.43	1299.67	3485.07	2613.19	2037.63
gene-HW372_RS12120	NA	1.1444	1.31167e-09	4.44575e-08	419.083	509.007	473.945	836.666	875.467	1393.01
gene-HW372_RS00615	lldP	1.12923	5.81283e-07	1.14064e-05	86.7798	76.9306	117.836	235.731	237.803	141.376
gene-HW372_RS09655	NA	1.1214	2.64963e-11	1.13985e-09	1266.77	1462.74	1284.94	3758.3	2552.42	2418.96
gene-HW372_RS16500	sdhD	1.11234	3.53227e-08	9.18802e-07	57.1477	67.446	87.5109	161.618	165.581	132.297
gene-HW372_RS08345	cdd	1.11005	5.73216e-17	5.45652e-15	849.807	664.975	674.094	1502.78	1689.28	1529.2
gene-HW372_RS01145	dctR	1.10757	5.32397e-20	6.2571e-18	2428.78	2828.52	3005.69	6422.77	5709.91	5674.5
gene-HW372_RS00610	lldR	1.09356	0.000131702	0.0014585	39.1567	28.4538	65.8498	114.294	103.929	67.4455
gene-HW372_RS18220	betT	1.04928	5.26088e-08	1.29233e-06	651.907	610.176	853.447	1677.8	1666.38	1032.43
gene-HW372_RS07935	napF	1.04562	0.000360618	0.00349979	57.1477	25.2923	77.98	119.651	88.0752	127.109
gene-HW372_RS24060	phoU	1.03911	2.49653e-13	1.45058e-11	248.698	247.653	304.988	600.042	537.259	511.029
gene-HW372_RS18040	tauA	1.03881	0.000255367	0.00259662	27.5155	20.023	35.5242	68.7548	55.4874	46.693
gene-HW372_RS16510	NA	1.03068	4.45522e-08	1.10737e-06	504.804	481.607	635.97	1447.42	993.488	872.9
gene-HW372_RS07925	mqo	1.02434	4.92688e-07	9.88469e-06	140.753	147.538	207.08	427.709	311.786	268.485
gene-HW372_RS16830	gltL	1.01645	2.1691e-09	7.06759e-08	172.501	183.369	191.484	454.496	313.548	338.524
gene-HW372_RS08090	NA	-1.0006	3.42567e-09	1.07933e-07	178.851	201.284	175.888	96.4353	93.3597	86.9009
gene-HW372_RS08230	fruA	-1.00177	1.94808e-06	3.43138e-05	423.316	372.007	233.073	178.584	189.362	142.673
gene-HW372_RS09790	fliI	-1.00659	6.30478e-16	4.86338e-14	1000.08	926.329	1093.45	500.928	465.918	539.564
gene-HW372_RS04680	NA	-1.00684	6.61063e-05	0.000803694	86.7798	62.1768	63.2504	37.5026	36.9916	29.8317
gene-HW372_RS14290	flgD	-1.03183	4.41668e-21	5.81183e-19	2715.57	2421.73	2513.55	1239.37	1324.65	1175.11
gene-HW372_RS09980	yecR	-1.03708	6.89567e-10	2.4681e-08	4197.18	4372.4	4336.55	1501.89	2372.75	2417.66
gene-HW372_RS14295	flgC	-1.04642	8.98791e-13	4.88973e-11	1315.45	990.613	1232.08	607.186	608.6	494.168
gene-HW372_RS05700	hypB	-1.04747	9.73032e-05	0.001122	67.7306	90.6306	53.7195	34.8239	28.1841	40.2079
gene-HW372_RS12255	fdnH	-1.05924	0.00122912	0.00992618	48.6813	68.4999	33.7913	22.323	17.615	33.7227
gene-HW372_RS07960	napB	-1.06777	0.000826854	0.00712058	44.4482	31.6153	51.1202	17.8584	25.5418	16.8614
gene-HW372_RS22995	sbp	-1.07609	3.53841e-16	2.82693e-14	1051.94	984.29	883.773	421.458	514.359	447.475
gene-HW372_RS01880	nirD	-1.10167	1.30603e-07	2.9511e-06	328.07	185.477	230.474	108.936	109.213	129.703
gene-HW372_RS09810	fliE	-1.10527	7.99802e-24	1.19277e-21	3268	3061.42	3310.68	1587.61	1528.99	1360.58
gene-HW372_RS15475	ompF	-1.10534	1.07153e-11	4.79403e-10	835067	866988	723188	287579	383514	456149
gene-HW372_RS02225	rpsM	-1.10559	5.45434e-20	6.2571e-18	17650.2	17364.2	17310.7	7245.15	7747.09	9329.53
gene-HW372_RS14285	flgE	-1.11171	1.09812e-20	1.36472e-18	4878.72	5083.74	4204.85	2266.23	2009	2281.47
gene-HW372_RS19230	tsf	-1.1163	4.64135e-22	6.48919e-20	124113	121676	116565	50159.8	54230.5	62759.3
gene-HW372_RS02205	rpmD	-1.126	6.29966e-17	5.8718e-15	1249.84	1244.59	1237.28	500.928	537.259	677.049
gene-HW372_RS07980	ccmC	-1.1283	2.10704e-05	0.000288284	70.9054	49.5307	73.6477	31.2522	29.0648	28.5346
gene-HW372_RS03770	hybA	-1.1317	0.00168142	0.0127692	38.0984	46.3691	24.2604	12.5009	22.0188	14.2673
gene-HW372_RS21175	nrdD	-1.13485	4.35769e-13	2.46788e-11	654.023	633.36	650.7	229.48	305.621	351.495
gene-HW372_RS07975	ccmB	-1.14387	6.43407e-05	0.000788594	66.6723	45.3153	51.1202	25.8947	27.3033	19.4554
gene-HW372_RS20030	rpsT	-1.16346	2.80088e-14	1.6934e-12	68476.7	68274.3	78446.1	39469.7	30275	26324.5
gene-HW372_RS22325	malK	-1.16812	0.000670905	0.00596745	44.4482	46.3691	26.8598	12.5009	19.3765	20.7525
gene-HW372_RS05450	eno	-1.17411	0.00790542	0.046355	29997.2	29580.3	19717.7	6678.15	10628	17835.4
gene-HW372_RS15605	pflB	-1.18005	7.91451e-10	2.76637e-08	42075.5	44210.9	32328.8	13383.1	15762.8	23207.7
gene-HW372_RS02245	rplQ	-1.18346	6.74091e-17	6.15486e-15	1070.99	842.021	1063.99	475.926	394.577	440.99
gene-HW372_RS21785	fumB	-1.19122	1.12435e-09	3.86948e-08	283.622	291.915	219.21	87.5061	140.92	119.327
gene-HW372_RS01680	feoC	-1.22084	7.07128e-11	2.82472e-09	666.723	493.199	402.897	195.549	241.326	233.465
gene-HW372_RS08105	NA	-1.22413	3.82315e-17	3.80106e-15	444.482	532.191	504.27	192.871	237.803	202.336
gene-HW372_RS02885	rpsO	-1.23232	5.90472e-26	9.78434e-24	166295	183316	181062	67554.7	74153.1	84169.4
gene-HW372_RS02195	rplR	-1.24871	1.22719e-22	1.77111e-20	4615.2	4624.27	4656.27	1759.05	1800.26	2294.44
gene-HW372_RS23240	yshB	-1.27069	8.44422e-12	3.83194e-10	2997.08	2650.42	2926.85	1334.92	1419.77	793.781
gene-HW372_RS21135	pyrB	-1.28519	1.74192e-07	3.8581e-06	107.946	76.9306	77.1135	38.3956	37.8723	29.8317
gene-HW372_RS09835	NA	-1.33225	1.21622e-13	7.1597e-12	462016	514778	336647	135147	191305	195179
gene-HW372_RS14435	ymdB	-1.34186	4.46116e-32	8.67793e-30	1371.54	1426.9	1511.94	528.609	590.985	582.366
gene-HW372_RS13875	ompC	-1.35017	9.78948e-18	9.95412e-16	1.04361e+06	1.21088e+06	810446	347315	438933	415957
gene-HW372_RS13120	ompW	-1.39775	2.34809e-16	1.91006e-14	1569.44	1752.54	1386.31	446.46	708.125	632.95
gene-HW372_RS21625	frdD	-1.4028	2.59275e-15	1.84127e-13	817	716.614	609.977	204.479	287.125	321.663
gene-HW372_RS11040	ydjY	-1.44771	9.48163e-09	2.79084e-07	105.829	106.438	97.0417	28.5734	29.9456	58.3663
gene-HW372_RS02180	rpsN	-1.4729	7.78396e-18	8.09893e-16	3078.57	2979.22	3246.57	875.061	1017.27	1465.64
gene-HW372_RS22330	malE	-1.56703	1.07779e-12	5.74053e-11	874.147	1026.44	543.26	208.943	315.309	300.911
gene-HW372_RS14445	csgC	-1.61649	1.11148e-35	2.61725e-33	6375.14	6541.21	6617.03	2430.53	2152.56	1782.12
gene-HW372_RS21620	frdC	-1.666	3.59296e-25	5.74103e-23	641.324	696.591	514.668	168.762	199.931	216.604
gene-HW372_RS21615	frdB	-1.68199	2.94183e-21	3.9884e-19	774.668	799.868	536.329	198.228	206.096	255.515
gene-HW372_RS14440	ymdA	-1.73578	2.72891e-54	8.72082e-52	10826.3	12931.7	12271.4	3430.6	3599.63	3789.92
gene-HW372_RS02175	rplE	-1.74269	5.24538e-30	9.38713e-28	17366.5	15681.2	16993.6	4064.57	4697.05	6197.2
gene-HW372_RS01875	nirC	-2.0188	3.10525e-15	2.17076e-13	220.124	120.138	139.497	34.8239	37.8723	46.693
gene-HW372_RS02190	rplF	-2.10111	9.81542e-47	2.58319e-44	13127	13023.4	12990.6	2563.57	2799.03	3766.57
gene-HW372_RS07595	nuoI	-2.12174	1.19176e-47	3.33245e-45	1249.84	1091.78	1064.86	274.126	215.784	295.722
gene-HW372_RS22900	rpmE	-2.23778	1.34479e-56	4.62813e-54	14425.6	12586.1	15043.2	2458.21	3053.57	3408.59
gene-HW372_RS01340	zntA	-3.61999	1.22808e-94	5.49443e-92	971.51	731.368	947.89	80.3628	66.0564	68.7425
